# Supplementary material for: Development of Lipopeptides as Orthoflavivirin Inhibitors with Low Micromolar Broad-Spectrum Antiorthoflaviviral Activity
Source: J Med Chem. 2025 Oct 16;68(21):22386–400. doi: 10.1021/acs.jmedchem.5c01364 (PMC12621197; doi:10.1021/acs.jmedchem.5c01364)
Supplement: Supplementary file 2 [file jm5c01364_si_002.csv]

#	SMILES	inhibition @ 50 µM (%)	SD	DENV2 NS2B-NS3 IC50 (µM)	DENV2 EC50 (µM)	Toxicity (qualitative or µM)	cell line	WNV IC50 (µM)	WNV EC50 (µM)	ZIKV IC50 (µM)	ZIKV IC50 (µM)	Trypsin inhibition @ 50 µM (%)	Trypsin inhibition @ 50 µM SD (%)	Thrombin Inhibition @ 25 µM (%)	Thrombin Inhibition @ 25 µM SD (%)
7	O=C(N[C@@H](C)C(N[C@@H](CCCCN)C(NCC1=CC=CC(OC)=C1)=O)=O)[C@H](CCCCN)NC(C2=CC=C(C3=CC=CS3)S2)=O	20,1	3,4
8	O=C(N[C@@H](C)C(N[C@@H](CCCCN)C(NCC1=CC=CC(OC)=C1)=O)=O)[C@H](CCCCN)NC(C2=CC=C(C3=CC=CS3)S2)=O	22,1	5,2
9	O=C(N[C@@H](CCCNC(N)=N)C(N[C@@H](CCC(N)=O)C(N[C@@H](CCCCN)C(NCC1=CC=CC(OC)=C1)=O)=O)=O)[C@H](C)NC(C2=CC=C(C3=CC=CS3)S2)=O	33,7	2,5
10	NC([C@H](CCCCN)NC([C@H](C)NC([C@H](CCCCN)NC(C1=CC=C(C2=CC=CS2)S1)=O)=O)=O)=O	22,6	3,3
11	NC([C@H](CCCCN)NC([C@H](C)NC([C@H](C)NC([C@H](CCCCN)NC(C1=CC=C(C2=CC=CS2)S1)=O)=O)=O)=O)=O	19,9	4
12	O=C(N[C@@H](CCCNC(N)=N)C(N[C@@H](CCC(N)=O)C(N[C@@H](CCCCN)C(N)=O)=O)=O)[C@H](C)NC(C1=CC=C(C2=CC=CS2)S1)=O	21,8	3,1
13	O=C(N[C@@H](C)C(N[C@@H](CCCCN)C(NCC1=CC=C(C(F)(F)F)C=C1)=O)=O)[C@H](CCCCN)NC(C2=CC=C(C3=CC=CC=C3)C=C2)=O	26,6	9,6
14	O=C(N[C@@H](C)C(N[C@@H](C)C(N[C@@H](CCCCN)C(NCC1=CC=C(C(F)(F)F)C=C1)=O)=O)=O)[C@H](CCCCN)NC(C2=CC=C(C3=CC=CC=C3)C=C2)=O	10,8	4,5
15	O=C(N[C@@H](CCCNC(N)=N)C(N[C@@H](CCC(N)=O)C(N[C@@H](CCCCN)C(NCC1=CC=C(C(F)(F)F)C=C1)=O)=O)=O)[C@H](C)NC(C2=CC=C(C3=CC=CC=C3)C=C2)=O	29,5	1,8
16	NC([C@H](CCCCN)NC([C@H](C)NC([C@H](CCCCN)NC(C1=CC=C(C2=CC=CC=C2)C=C1)=O)=O)=O)=O	10,3	4,7
17	NC([C@H](CCCCN)NC([C@H](C)NC([C@H](C)NC([C@H](CCCCN)NC(C1=CC=C(C2=CC=CC=C2)C=C1)=O)=O)=O)=O)=O	8,69	4,2
18	O=C(N[C@@H](CCCNC(N)=N)C(N[C@@H](CCC(N)=O)C(N[C@@H](CCCCN)C(N)=O)=O)=O)[C@H](C)NC(C1=CC=C(C2=CC=CC=C2)C=C1)=O	37,8	6,5
19	O=C(N[C@@H](C)C(N[C@@H](CCCCN)C(NCC1=CC=CC=C1)=O)=O)[C@H](CCCCN)NC(C2=CC=CC=C2)=O	18,5	2,7
20	O=C(N[C@@H](C)C(N[C@@H](C)C(N[C@@H](CCCCN)C(NCC1=CC=CC=C1)=O)=O)=O)[C@H](CCCCN)NC(C2=CC=CC=C2)=O	6,4	4,7
21	O=C(N[C@@H](CCCNC(N)=N)C(N[C@@H](CCC(N)=O)C(N[C@@H](CCCCN)C(NCC1=CC=CC=C1)=O)=O)=O)[C@H](C)NC(C2=CC=CC=C2)=O	24,1	2,4
22	NC([C@H](CCCCN)NC([C@H](C)NC([C@H](CCCCN)NC(C1=CC=CC=C1)=O)=O)=O)=O	0,86	0,8
23	NC([C@H](CCCCN)NC([C@H](C)NC([C@H](C)NC([C@H](CCCCN)NC(C1=CC=CC=C1)=O)=O)=O)=O)=O	10,8	4,5
24	O=C(N[C@@H](CCCNC(N)=N)C(N[C@@H](CCC(N)=O)C(N[C@@H](CCCCN)C(N)=O)=O)=O)[C@H](C)NC(C1=CC=CC=C1)=O	16,1	3,5
25	O=C(N[C@@H](C)C(N[C@@H](CCCCN)C(NCCCCCCC)=O)=O)[C@H](CCCCN)NC(CCCCCC)=O	14	2,4
26	O=C(N[C@@H](C)C(N[C@@H](C)C(N[C@@H](CCCCN)C(NCCCCCC)=O)=O)=O)[C@H](CCCCN)NC(CCCCCC)=O	1,52	4,7
27	O=C(N[C@@H](CCCNC(N)=N)C(N[C@@H](CCC(N)=O)C(N[C@@H](CCCCN)C(NCCCCCC)=O)=O)=O)[C@H](C)NC(CCCCCC)=O	13,4	2,4
28	NC([C@H](CCCCN)NC([C@H](C)NC([C@H](CCCCN)NC(CCCCCC)=O)=O)=O)=O	8,18	4,15
29	NC([C@H](CCCCN)NC([C@H](C)NC([C@H](C)NC([C@H](CCCCN)NC(CCCCCC)=O)=O)=O)=O)=O	7,4	1,5
30	NC([C@H](CCCCN)NC([C@H](CCC(N)=O)NC([C@H](CCCNC(N)=N)NC([C@H](C)NC(CCCCCC)=O)=O)=O)=O)=O	4,56	0,4
31	O=C(N[C@@H](C)C(N[C@@H](CCCCN)C(NCCCCCCC)=O)=O)[C@H](CCCCN)N	4,81	4,9
32	O=C(N[C@@H](C)C(N[C@@H](C)C(N[C@@H](CCCCN)C(NCCCCCC)=O)=O)=O)[C@H](CCCCN)N	1,74	2,1
33	O=C(N[C@@H](CCCNC(N)=N)C(N[C@@H](CCC(N)=O)C(N[C@@H](CCCCN)C(NCCCCCC)=O)=O)=O)[C@H](C)N	3,98	2,5
34	O=C(N[C@@H](C)C(N[C@@H](CCCCN)C(NCCCCCCCCCCCCCCCC)=O)=O)[C@H](CCCCN)N	99,8	3,4	3,1	9,5	TT @ 50 µM
35	O=C(N[C@@H](C)C(N[C@@H](C)C(N[C@@H](CCCCN)C(NCCCCCCCCCCCCCCCC)=O)=O)=O)[C@H](CCCCN)N	100	1,1	3,9	3,7	>>50 µM
36	O=C(N[C@@H](CCCNC(N)=N)C(N[C@@H](CCC(N)=O)C(N[C@@H](CCCCN)C(NCCCCCCCCCCCCCCCC)=O)=O)=O)[C@H](C)N	101	3,2	1,5	2	TTT @ 50 µM
37	NC([C@H](CCCCN)NC([C@H](C)NC([C@H](CCCCN)NC(CCCCCCCCCCCCCCC)=O)=O)=O)=O	98,4	1,3	2,8	40% @ 50 µM[e]	>>50 µM
38	NC([C@H](CCCCN)NC([C@H](C)NC([C@H](C)NC([C@H](CCCCN)NC(CCCCCCCCCCCCCCC)=O)=O)=O)=O)=O	103	8,3	2,9	3,8	TTT @ 50 µM
39	NC([C@H](CCCCN)NC([C@H](CCC(N)=O)NC([C@H](CCCNC(N)=N)NC([C@H](C)NC(CCCCCCCCCCCCCCC)=O)=O)=O)=O)=O	96,4	9,3	2,3	4	TTT @ 50µM
40	O=C(N[C@@H](CCCCN)C(N)=O)[C@H](CCCCN)NC(CCCCCCCCCCCCCCC)=O	>95%		4,9	49% @ 50 µM	>>50	LLC-MK2
41	O=C(N[C@@H](CCCNC(N)=N)C(N)=O)[C@H](CCCCN)NC(CCCCCCCCCCCCCCC)=O	>95%		3	37% @ 50 µM	>>50	LLC-MK2
42	O=C(N[C@@H](CCCNC(N)=N)C(N)=O)[C@H](CCCNC(N)=N)NC(CCCCCCCCCCCCCCC)=O	>95%		1,8	2,6	12	VERO
43	O=C(N[C@@H](CCCCN)C(N)=O)[C@H](CCCNC(N)=N)NC(CCCCCCCCCCCCCCC)=O	>95%		2,4	25% @ 50 µM	>>50	LLC-MK2
44	NC([C@H](CCCCN)NC([C@H](CCC(N)=O)NC([C@H](CCCNC(N)=N)NC(CCCCCCCCCCCCCCC)=O)=O)=O)=O	>95%		4,1	3,5	22	VERO
45	O=C(N1[C@H](C(N[C@@H](CCCCN)C(N)=O)=O)CCC1)[C@H](CCCCN)NC(CCCCCCCCCCCCCCC)=O	>95%		5,3	12	>>50	LLC-MK2
46	O=C(N1[C@H](C(N[C@@H](CCCCN)C(N)=O)=O)CCC1)[C@H](C)NC([C@H](CCCCN)NC(CCCCCCCCCCCCCCC)=O)=O	>95%		4,7	31	>>50	LLC-MK2
47	O=C(N1[C@H](C(N[C@@H](C)C(N[C@@H](CCCCN)C(N)=O)=O)=O)CCC1)[C@H](CCCCN)NC(CCCCCCCCCCCCCCC)=O	>95%		5,2	6,4	>>50	LLC-MK2
48	O=C(N[C@@H](CC1=CNC=N1)C(N)=O)[C@H](CCCNC(N)=N)NC(CCCCCCCCCCCCCCC)=O	>95%		4,6	7,4	T @2 µM	BHK
49	NC([C@H](CC1=CC=CC=C1)NC([C@H](C)NC([C@H](CCCNC(N)=N)NC(CCCCCCCCCCCCCCC)=O)=O)=O)=O	>95%		2,5	13	>>50	VERO
50	NC([C@H](CCC1=CC=CC=C1)NC([C@H](CCC(N)=O)NC([C@H](CCCNC(N)=N)NC(CCCCCCCCCCCCCCC)=O)=O)=O)=O	>95%		2,2	12	>>50	VERO
51	NC([C@H](CC1=CC=CC=C1)NC([C@H](CCC(N)=O)NC([C@H](CCCNC(N)=N)NC([C@H](C)NC(CCCCCCCCCCCCCCC)=O)=O)=O)=O)=O	>95%		2,5	9,2	>>50	VERO
52	O=C(N[C@@H](C)C(N[C@@H](CC1=CC=CC=C1)C(N)=O)=O)[C@H](CCCCN)NC(CCCCCCCCCCCCCCC)=O	>95%		2,1 (70%)[e]	6,6	>>50	BHK
53	NC([C@H](CC1=CNC=N1)NC([C@H](C)NC([C@H](CCCCN)NC(CCCCCCCCCCCCCCC)=O)=O)=O)=O	>95%		2,9	5,9	TT @50 µM	LLC-MK2
54	O=C(N[C@@H](C)C(N[C@@H](CC1=CC=CC=C1)C(N)=O)=O)[C@H](CC2=CC=CC=C2)NC(CCCCCCCCCCCCCCC)=O	>95%		- (18%)[e]	-	-	-
55	NC([C@H](CC1=CC=CC=C1)NC([C@H](C)NC([C@H](C)NC([C@H](CCCCN)NC(CCCCCCCCCCCCCCC)=O)=O)=O)=O)=O	>95%		8,1	<1% @ 10 µM	T @ 2 µM	BHK
56	NC([C@H](CCC1=CC=CC=C1)NC([C@H](C)NC([C@H](C)NC([C@H](CCCCN)NC(CCCCCCCCCCCCCCC)=O)=O)=O)=O)=O	>95%		4,9	<1% @ 10 µM	TT @ 10 µM	BHK
57	NC([C@H](CC1=CNC=N1)NC([C@H](C)NC([C@H](C)NC([C@H](CCCCN)NC(CCCCCCCCCCCCCCC)=O)=O)=O)=O)=O	>95%		4,1	9,3	TT @ 10 µM	BHK
58	NC([C@H](CC1=CNC2=C1C=CC=C2)NC([C@H](C)NC([C@H](C)NC([C@H](CCCCN)NC(CCCCCCCCCCCCCCC)=O)=O)=O)=O)=O	>95%		6,8	7,9	TT @ 10µM	BHK
59	O=C(N[C@@H](C)C(N[C@@H](C)C(N[C@@H](CC1=CC=CC=C1)C(N)=O)=O)=O)[C@H](CC2=CC=CC=C2)NC(CCCCCCCCCCCCCCC)=O	>95%		- (<0%)[e]	-	-	-
60	O=C(N1[C@H](C(N[C@@H](C)C(N[C@@H](CC2=CC=CC=C2)C(N)=O)=O)=O)CCC1)[C@H](CCCCN)NC(CCCCCCCCCCCCCCC)=O	>95%		7,5	6,9	T @ 2 µM	BHK
61	O=C(N1[C@H](C(N[C@@H](C)C(N[C@@H](CCC2=CC=CC=C2)C(N)=O)=O)=O)CCC1)[C@H](CCCCN)NC(CCCCCCCCCCCCCCC)=O	>95%		7,5	6,6	T @ 5 µM	BHK
62	O=C(N1[C@H](C(N[C@@H](C)C(N[C@@H](CC2=CNC3=C2C=CC=C3)C(N)=O)=O)=O)CCC1)[C@H](CCCCN)NC(CCCCCCCCCCCCCCC)=O	>95%		14	-	-	-
63	O=C(N1[C@H](C(N[C@@H](CC2=CN=CN2)C(N[C@@H](CCC3=CC=CC=C3)C(N)=O)=O)=O)CCC1)[C@H](CCCCN)NC(CCCCCCCCCCCCCCC)=O	>95%		7	4,3	T @ 2 µM	BHK
64	O=C(N1[C@H](C(N[C@@H](C2=CC=CC=C2)C(N[C@@H](CCCCN)C(N)=O)=O)=O)CCC1)[C@H](CCCCN)NC(CCCCCCCCCCCCCCC)=O	>95%		3,6	59% @ 25 µM	-	VERO
65	O=C(N1[C@@H](CCCC1)C(N[C@@H](CC2=CNC=N2)C(N[C@@H](CCCCN)C(N)=O)=O)=O)[C@H](CCCCN)NC(CCCCCCCCCCCCCCC)=O	>95%		5	16	-	VERO
66	O=C(N1[C@@H](CCCC1)C(N[C@@H](C2=CC=CC=C2)C(N[C@@H](CCCCN)C(N)=O)=O)=O)[C@H](CCCCN)NC(CCCCCCCCCCCCCCC)=O	>95%		2,6	59% @ 25 µM	-	VERO
67	NC([C@H](CCCCN)NC([C@H](C)NC([C@@H](CCCCN)NC(CCCCCCCCCCCCCCC)=O)=O)=O)=O	>95%		8,1	37% @ 50 µM	>>50	LLC-MK2
68	NC([C@H](CCCCN)NC([C@@H](C)NC([C@H](CCCCN)NC(CCCCCCCCCCCCCCC)=O)=O)=O)=O	>95%		4,4	31	>>50	LLC-MK2
69	NC([C@@H](CCCCN)NC([C@H](C)NC([C@H](CCCCN)NC(CCCCCCCCCCCCCCC)=O)=O)=O)=O	>95%		4,7	2,5% @ 50 µM	>>50	LLC-MK2
70	O=C(N[C@@H](C)C(N[C@@H](CC1=CC=CC=C1)C(N)=O)=O)[C@@H](CCCCN)NC(CCCCCCCCCCCCCCC)=O	>95%		4,5	2,6	TTT @ 10 µM	BHK
71	NC([C@H](CCCCN)NC([C@H](C)NC([C@H](C)NC([C@@H](CCCCN)NC(CCCCCCCCCCCCCCC)=O)=O)=O)=O)=O	>95%		3,7	6,3	>>50	LLC-MK2
72	NC([C@H](CCCCN)NC([C@H](C)NC([C@@H](C)NC([C@H](CCCCN)NC(CCCCCCCCCCCCCCC)=O)=O)=O)=O)=O	>95%		5,3	5,9	TTT @ 25 µM	LLC-MK2
73	NC([C@H](CCCCN)NC([C@@H](C)NC([C@H](C)NC([C@H](CCCCN)NC(CCCCCCCCCCCCCCC)=O)=O)=O)=O)=O	>95%		2,4	4,1	>>50	LLC-MK2	7,2	4,9	1,9	5	11	12,3	0%
74	O=C(N[C@H](CCCCN)C(N[C@@H](C)C(N[C@@H](C)C(N[C@@H](CC1=CC=CC=C1)C(N)=O)=O)=O)=O)CCCCCCCCCCCCCCC	>95%		4,4	<1% @ 10 µM	TT @ 10 µM	BHK
75	O=C(N1[C@H](C(N[C@@H](C)C(N[C@H](CCCCN)C(N)=O)=O)=O)CCC1)[C@H](CCCCN)NC(CCCCCCCCCCCCCCC)=O	>95%		7,7	11	>>50	VERO
76	O=C(N1[C@H](C(N[C@@H](C)C(N[C@H](CC2=CC=CC=C2)C(N)=O)=O)=O)CCC1)[C@H](CCCCN)NC(CCCCCCCCCCCCCCC)=O	>95%		7,8	5,8	>>50	BHK
77	O=C(N1[C@H](C(N[C@@H](C)C(N[C@H](CCC2=CC=CC=C2)C(N)=O)=O)=O)CCC1)[C@H](CCCCN)NC(CCCCCCCCCCCCCCC)=O	>95%		7,8	6,6	T @ 5 µM	BHK
78	O=C(N1[C@H](C(N[C@@H](C)C(N[C@H](CC2=CNC3=C2C=CC=C3)C(N)=O)=O)=O)CCC1)[C@H](CCCCN)NC(CCCCCCCCCCCCCCC)=O	>95%		9	5,4	>>50	BHK	13	-	8,8	-	16	7,7	0%	4,2
79	O=C(N1[C@H](C(N[C@@H](C)C(N[C@@H](CC2=CNC3=C2C=CC=C3)C(N)=O)=O)=O)CCC1)[C@@H](CCCCN)NC(CCCCCCCCCCCCCCC)=O	>95%		8,7	9	-	BHK	6,7	3,2	8,5	1,7	6	5,2	5	0,8
